# Supplementary material for: Geophysical measurement for estimation of groundwater hydraulic properties
Source: Data Brief. 2018 Oct 25;21:907–10. doi: 10.1016/j.dib.2018.10.057 (PMC6222259; doi:10.1016/j.dib.2018.10.057)
Supplement: Supplementary file 2 — Supplementary material [file mmc2.xlsx]

## Sheet: Sheet1
Depth	regression	drawdown	recovery	constant
6.762	32.2689	17.1	3.97036	4.28803
9.939	32.9036	0.0932727	2.66492	2.67407
13.433	31.6626	0.079	1.84688	1.96588
17.276	31.4839	0.154333	1.4452	1.53356
21.503	30.7007	0.553	1.17119	1.25
26.154	30.1209	1.484	0.964746	1.00151
31.269	29.9348	0.134909	0.818855	0.854839
